# Supplementary material for: Metallophore Activity toward the Rare Earth Elements by Bacteria Isolated from Acid Mine Drainage Due to Coal Mining
Source: Microorganisms. 2023 Oct 31;11(11):2672. doi: 10.3390/microorganisms11112672 (PMC10673398; doi:10.3390/microorganisms11112672)
Supplement: Supplementary file 1 [file microorganisms-11-02672-s001.zip]

Archive with 1 entries (1 files):
- microorganisms-2664159-supplementary.pdf
